# Supplementary material for: Reconstruction After Wide Excision of the Nail Apparatus in the Treatment of Melanoma: A Systematic Literature Review
Source: J Clin Med. 2025 Aug 22;14(17):5932. doi: 10.3390/jcm14175932 (PMC12429834; doi:10.3390/jcm14175932)
Supplement: Supplementary file 1 [file jcm-14-05932-s001.zip]

Archive with 1 entries (1 files):
- jcm-3802021-supplementary.pdf
